# Supplementary material for: ATR-FTIR, EDS and SEM evaluations of enamel structure after treatment with hydrogen peroxide bleaching agents loaded with nano-hydroxyapatite particles
Source: PeerJ. 2021 Jan 29;9:e10606. doi: 10.7717/peerj.10606 (PMC7849511; doi:10.7717/peerj.10606)
Supplement: Supplemental Information 3 [file peerj-09-10606-s003.xlsx]

## Sheet: Foglio1
		Replicates	Ctrl	G1	G2	G3	CONV
		# 1	3.654	3.601	3.498	1.284	2.914
	A984+A1090/A1649	# 2	3.909	3.819	3.819	1.409	3.19
		# 3	4.164	4.037	4.14	1.534	3.466
		# 1	4.025	3.763	3.394	0.761	3.181
	A869/A1649	# 2	4.175	3.885	3.524	0.856	3.367
		# 3	4.325	4.007	3.654	0.951	3.553
		# 1	0.950	0.982	0.881	0.290	0.644
	A869/A984+A1090	# 2	1.075	1.06	0.922	0.315	0.720
		# 3	1.2	1.138	0.963	0.340	0.796
		# 1	33.57	38.45	41.66	43.10	37.70
	O	# 2	35.02	40.96	43.70	42.94	38.46
		# 3	36.77	40.27	40.46	40.88	40.38
		# 1	0.71	0.69	0.47	0.36	0.66
	F	# 2	0.89	0.68	0.57	0.47	0.54
		# 3	0.80	0.60	0.52	0.28	0.64
		# 1	0.84	0.85	0.92	0.75	0.85
	Na	# 2	0.80	0.89	0.89	0.93	0.58
		# 3	0.65	1.07	0.70	0.93	0.95
		# 1	21.26	19.75	18.73	17.75	19.45
	P	# 2	20.31	18.27	17.53	17.91	17.94
		# 3	19.34	19.79	20.84	19.03	20.17
		# 1	0.55	0.54	0.57	0.58	0.55
	Cl	# 2	0.61	0.55	0.53	0.62	0.54
		# 3	0.56	0.55	0.56	0.62	0.47
		# 1	43.07	39.72	37.65	37.46	40.79
	Ca	# 2	42.37	38.65	36.78	37.13	41.94
		# 3	41.88	37.73	36.92	38.26	37.39
		# 1	2.03	2.01	2.01	2.11	2.10
	Ca/P	# 2	2.09	2.12	2.10	2.07	2.34
		# 3	2.17	1.91	1.77	2.01	1.85
